# Supplementary material for: Nanopore Deep Sequencing as a Tool to Characterize and Quantify Aberrant Splicing Caused by Variants in Inherited Retinal Dystrophy Genes
Source: Int J Mol Sci. 2024 Sep 3;25(17):9569. doi: 10.3390/ijms25179569 (PMC11395040; doi:10.3390/ijms25179569)
Supplement: Supplementary file 1 [file ijms-25-09569-s001.zip]

Archive with 8 entries (8 files):
- Supplementary_materials/Manuscript_Figure_S3.pdf
- Supplementary_materials/Manuscript_Table_S1-3.pdf
- Supplementary_materials/Manuscript_Table_S4.pdf
- Supplementary_materials/Manuscript_Table_S5.pdf
- Supplementary_materials/Manuscript_Table_S6-7.pdf
- Supplementary_materials/Manuscript_Table_S8.pdf
- Supplementary_materials/Supplementary_Figure_S1.pdf
- Supplementary_materials/Supplementary_Figure_S2.pdf
